# Supplementary material for: Optimizing the Use of Extracorporeal Shock Wave Therapy for CP/CPPS: A Modality-Based Systematic Review and Meta-Analysis Comparing Focused and Radial Devices
Source: J Clin Med. 2026 Feb 5;15(3):1270. doi: 10.3390/jcm15031270 (PMC12897672; doi:10.3390/jcm15031270)
Supplement: Supplementary file 1 [file jcm-15-01270-s001.zip]

Archive with 7 entries (7 files):
- Figure_S2.png
- Figure_S3.png
- Figure_S4.png
- Figure_S5.png
- Supplementary_Table_S1.pdf
- Supplementary_Table_S2.pdf
- Figure_S1.png
